# Supplementary material for: Integrated multi-omics analysis reveals diagnostic biomarkers and therapeutic targets for systemic lupus erythematosus
Source: Medicine (Baltimore). 2025 Aug 15;104(33):e42290. doi: 10.1097/MD.0000000000042290 (PMC12367050; doi:10.1097/MD.0000000000042290)
Supplement: Supplementary file 1 [file medi-104-e42290-s001.xlsx]

## Sheet: Supplementary Table S1
id.exposure	id.outcome	outcome	exposure	method	Q	Q_df	Q_pval
13441_30_DIXDC1_DIXC1	ebi-a-GCST90018917	Systemic lupus erythematosus	DIXDC1	MR Egger	0.153672	3	0.984697
13441_30_DIXDC1_DIXC1	ebi-a-GCST90018917	Systemic lupus erythematosus	DIXDC1	Inverse variance weighted	0.220271	4	0.994363
7189_55_CHST3_CHST3	ebi-a-GCST90018917	Systemic lupus erythematosus	CHST3	MR Egger	0.0309115	1	0.860438
7189_55_CHST3_CHST3	ebi-a-GCST90018917	Systemic lupus erythematosus	CHST3	Inverse variance weighted	0.199973	2	0.904849
15503_15_LEFTY2_Lefty_A	ebi-a-GCST90018917	Systemic lupus erythematosus	LEFTY2	MR Egger	3.04288	9	0.962571
15503_15_LEFTY2_Lefty_A	ebi-a-GCST90018917	Systemic lupus erythematosus	LEFTY2	Inverse variance weighted	4.23197	10	0.936276
3310_62_FCGR2B_FCG2B	ebi-a-GCST90018917	Systemic lupus erythematosus	FCGR2B	MR Egger	6.75092	13	0.914527
3310_62_FCGR2B_FCG2B	ebi-a-GCST90018917	Systemic lupus erythematosus	FCGR2B	Inverse variance weighted	7.85507	14	0.896739
7980_72_B3GNT2_B3GN2	ebi-a-GCST90018917	Systemic lupus erythematosus	B3GNT2	MR Egger	9.1845	13	0.758871
7980_72_B3GNT2_B3GN2	ebi-a-GCST90018917	Systemic lupus erythematosus	B3GNT2	Inverse variance weighted	9.60481	14	0.790468
4906_35_F5_Coagulation_Factor_V	ebi-a-GCST90018917	Systemic lupus erythematosus	F5	MR Egger	6.53736	11	0.835217
4906_35_F5_Coagulation_Factor_V	ebi-a-GCST90018917	Systemic lupus erythematosus	F5	Inverse variance weighted	6.55472	12	0.885584
7127_3_APOA2_Apo_A_II	ebi-a-GCST90018917	Systemic lupus erythematosus	APOA2	MR Egger	3.8122	6	0.702074
7127_3_APOA2_Apo_A_II	ebi-a-GCST90018917	Systemic lupus erythematosus	APOA2	Inverse variance weighted	4.29725	7	0.744973
8352_26_SIGLEC12_SIG12	ebi-a-GCST90018917	Systemic lupus erythematosus	SIGLEC12	MR Egger	3.03772	6	0.804098
8352_26_SIGLEC12_SIG12	ebi-a-GCST90018917	Systemic lupus erythematosus	SIGLEC12	Inverse variance weighted	3.09794	7	0.875796
5664_57_DEFB106A_D106A	ebi-a-GCST90018917	Systemic lupus erythematosus	DEFB106A	MR Egger	0.0349944	1	0.851607
5664_57_DEFB106A_D106A	ebi-a-GCST90018917	Systemic lupus erythematosus	DEFB106A	Inverse variance weighted	0.123757	2	0.939997
3169_70_IDUA_IDUA	ebi-a-GCST90018917	Systemic lupus erythematosus	IDUA	MR Egger	13.0038	16	0.672479
3169_70_IDUA_IDUA	ebi-a-GCST90018917	Systemic lupus erythematosus	IDUA	Inverse variance weighted	13.4007	17	0.708979
10342_55_PIAS4_PIAS4	ebi-a-GCST90018917	Systemic lupus erythematosus	PIAS4	MR Egger	0.0109395	1	0.916699
10342_55_PIAS4_PIAS4	ebi-a-GCST90018917	Systemic lupus erythematosus	PIAS4	Inverse variance weighted	0.176682	2	0.915448
18381_16_ALDH2_ALDH_E2	ebi-a-GCST90018917	Systemic lupus erythematosus	ALDH2	MR Egger	5.70876	5	0.335597
18381_16_ALDH2_ALDH_E2	ebi-a-GCST90018917	Systemic lupus erythematosus	ALDH2	Inverse variance weighted	5.97025	6	0.426531
13524_25_HS6ST2_H6ST2	ebi-a-GCST90018917	Systemic lupus erythematosus	HS6ST2	MR Egger	5.0588	5	0.408746
13524_25_HS6ST2_H6ST2	ebi-a-GCST90018917	Systemic lupus erythematosus	HS6ST2	Inverse variance weighted	5.12909	6	0.527367
11300_32_SORT1_SORT	ebi-a-GCST90018917	Systemic lupus erythematosus	SORT1	MR Egger	0.510162	1	0.475069
11300_32_SORT1_SORT	ebi-a-GCST90018917	Systemic lupus erythematosus	SORT1	Inverse variance weighted	1.16269	2	0.559147
13118_5_SMOC1_SMOC1	ebi-a-GCST90018917	Systemic lupus erythematosus	SMOC1	MR Egger	0.268439	1	0.604381
13118_5_SMOC1_SMOC1	ebi-a-GCST90018917	Systemic lupus erythematosus	SMOC1	Inverse variance weighted	0.555288	2	0.757566
4337_49_CRP_CRP	ebi-a-GCST90018917	Systemic lupus erythematosus	CRP	MR Egger	4.16765	10	0.939467
4337_49_CRP_CRP	ebi-a-GCST90018917	Systemic lupus erythematosus	CRP	Inverse variance weighted	4.16787	11	0.964746
15388_24_FCGR3A_FcRIIIa	ebi-a-GCST90018917	Systemic lupus erythematosus	FCGR3A	MR Egger	14.6733	14	0.400845
15388_24_FCGR3A_FcRIIIa	ebi-a-GCST90018917	Systemic lupus erythematosus	FCGR3A	Inverse variance weighted	14.8298	15	0.463746
7871_16_TMEM132A_T132A	ebi-a-GCST90018917	Systemic lupus erythematosus	TMEM132A	MR Egger	7.30695	13	0.885648
7871_16_TMEM132A_T132A	ebi-a-GCST90018917	Systemic lupus erythematosus	TMEM132A	Inverse variance weighted	7.44942	14	0.915997
6480_1_CANT1_CANT1	ebi-a-GCST90018917	Systemic lupus erythematosus	CANT1	MR Egger	0.028114	2	0.986041
6480_1_CANT1_CANT1	ebi-a-GCST90018917	Systemic lupus erythematosus	CANT1	Inverse variance weighted	0.0427147	3	0.997682
10078_5_BAG3_BAG3	ebi-a-GCST90018917	Systemic lupus erythematosus	BAG3	MR Egger	1.38488	2	0.500353
10078_5_BAG3_BAG3	ebi-a-GCST90018917	Systemic lupus erythematosus	BAG3	Inverse variance weighted	1.51992	3	0.677681
8479_4_MMP10_MMP_10	ebi-a-GCST90018917	Systemic lupus erythematosus	MMP10	MR Egger	3.80885	7	0.801512
8479_4_MMP10_MMP_10	ebi-a-GCST90018917	Systemic lupus erythematosus	MMP10	Inverse variance weighted	4.47686	8	0.811744
11313_100_PCBD1_PHS	ebi-a-GCST90018917	Systemic lupus erythematosus	PCBD1	MR Egger	2.10484	7	0.953811
11313_100_PCBD1_PHS	ebi-a-GCST90018917	Systemic lupus erythematosus	PCBD1	Inverse variance weighted	2.15673	8	0.975826
5736_1_TREML2_TRML2	ebi-a-GCST90018917	Systemic lupus erythematosus	TREML2	MR Egger	3.65556	8	0.886787
5736_1_TREML2_TRML2	ebi-a-GCST90018917	Systemic lupus erythematosus	TREML2	Inverse variance weighted	4.65292	9	0.863454
8905_20_KCNMB3_KCMB3	ebi-a-GCST90018917	Systemic lupus erythematosus	KCNMB3	MR Egger	11.0403	13	0.607439
8905_20_KCNMB3_KCMB3	ebi-a-GCST90018917	Systemic lupus erythematosus	KCNMB3	Inverse variance weighted	11.0403	14	0.682864
10035_6_DUSP4_DUS4	ebi-a-GCST90018917	Systemic lupus erythematosus	DUSP4	MR Egger	0.272456	2	0.872644
10035_6_DUSP4_DUS4	ebi-a-GCST90018917	Systemic lupus erythematosus	DUSP4	Inverse variance weighted	0.388364	3	0.942636
10560_1_ITM2C_ITM2C	ebi-a-GCST90018917	Systemic lupus erythematosus	ITM2C	MR Egger	1.3183	1	0.250897
10560_1_ITM2C_ITM2C	ebi-a-GCST90018917	Systemic lupus erythematosus	ITM2C	Inverse variance weighted	2.40273	2	0.300783
13993_20_EPB41L1_E41L1	ebi-a-GCST90018917	Systemic lupus erythematosus	EPB41L1	MR Egger	1.17515	3	0.758971
13993_20_EPB41L1_E41L1	ebi-a-GCST90018917	Systemic lupus erythematosus	EPB41L1	Inverse variance weighted	1.91464	4	0.751455
9237_54_ACP2_Lysosomal_acid_phosphatase	ebi-a-GCST90018917	Systemic lupus erythematosus	ACP2	MR Egger	4.00191	5	0.549141
9237_54_ACP2_Lysosomal_acid_phosphatase	ebi-a-GCST90018917	Systemic lupus erythematosus	ACP2	Inverse variance weighted	4.12398	6	0.659903
12892_10_SYTL1_SYTL1	ebi-a-GCST90018917	Systemic lupus erythematosus	SYTL1	MR Egger	0.72599	1	0.394186
12892_10_SYTL1_SYTL1	ebi-a-GCST90018917	Systemic lupus erythematosus	SYTL1	Inverse variance weighted	0.739809	2	0.6908
15395_15_GSTM1_GST_M1_1	ebi-a-GCST90018917	Systemic lupus erythematosus	GSTM1	MR Egger	10.812	13	0.626561
15395_15_GSTM1_GST_M1_1	ebi-a-GCST90018917	Systemic lupus erythematosus	GSTM1	Inverse variance weighted	10.9485	14	0.690074
4546_27_ADGRE2_EMR2	ebi-a-GCST90018917	Systemic lupus erythematosus	ADGRE2	MR Egger	8.71691	9	0.463805
4546_27_ADGRE2_EMR2	ebi-a-GCST90018917	Systemic lupus erythematosus	ADGRE2	Inverse variance weighted	8.717	10	0.559156
6354_13_HEPHL1_HPHL1	ebi-a-GCST90018917	Systemic lupus erythematosus	HEPHL1	MR Egger	0.398335	1	0.52795
6354_13_HEPHL1_HPHL1	ebi-a-GCST90018917	Systemic lupus erythematosus	HEPHL1	Inverse variance weighted	0.545325	2	0.76135
2505_49_GFRA3_GFRa_3	ebi-a-GCST90018917	Systemic lupus erythematosus	GFRA3	MR Egger	0.734671	1	0.391373
2505_49_GFRA3_GFRa_3	ebi-a-GCST90018917	Systemic lupus erythematosus	GFRA3	Inverse variance weighted	0.807239	2	0.667898
14079_14_IL18R1_IL_18_Ra	ebi-a-GCST90018917	Systemic lupus erythematosus	IL18R1	MR Egger	15.2187	16	0.508682
14079_14_IL18R1_IL_18_Ra	ebi-a-GCST90018917	Systemic lupus erythematosus	IL18R1	Inverse variance weighted	15.9977	17	0.523995
16324_38_TLR1_TLR1	ebi-a-GCST90018917	Systemic lupus erythematosus	TLR1	MR Egger	0.466882	2	0.791804
16324_38_TLR1_TLR1	ebi-a-GCST90018917	Systemic lupus erythematosus	TLR1	Inverse variance weighted	0.468894	3	0.92567
13993_20_EPB41L1_E41L1	ebi-a-GCST90018917	Systemic lupus erythematosus	EPB41L1	MR Egger	1.17515	3	0.758971
13993_20_EPB41L1_E41L1	ebi-a-GCST90018917	Systemic lupus erythematosus	EPB41L1	Inverse variance weighted	1.91464	4	0.751455
13090_17_S100A6_S100A6	ebi-a-GCST90018917	Systemic lupus erythematosus	S100A6	MR Egger	2.22876	7	0.946102
13090_17_S100A6_S100A6	ebi-a-GCST90018917	Systemic lupus erythematosus	S100A6	Inverse variance weighted	3.28912	8	0.914926
14294_61_MBD1_MBD1	ebi-a-GCST90018917	Systemic lupus erythematosus	MBD1	MR Egger	12.9824	15	0.603657
14294_61_MBD1_MBD1	ebi-a-GCST90018917	Systemic lupus erythematosus	MBD1	Inverse variance weighted	13.6947	16	0.621446
5481_16_RASA1_RASA1	ebi-a-GCST90018917	Systemic lupus erythematosus	RASA1	MR Egger	0.761295	1	0.382924
5481_16_RASA1_RASA1	ebi-a-GCST90018917	Systemic lupus erythematosus	RASA1	Inverse variance weighted	0.761301	2	0.683417
15444_45_SERPINB4_SCCA2	ebi-a-GCST90018917	Systemic lupus erythematosus	SERPINB4	MR Egger	0.586085	4	0.964597
15444_45_SERPINB4_SCCA2	ebi-a-GCST90018917	Systemic lupus erythematosus	SERPINB4	Inverse variance weighted	0.588117	5	0.988541
13073_14_ANP32A_AN32A	ebi-a-GCST90018917	Systemic lupus erythematosus	ANP32A	MR Egger	1.12829	2	0.568846
13073_14_ANP32A_AN32A	ebi-a-GCST90018917	Systemic lupus erythematosus	ANP32A	Inverse variance weighted	1.30464	3	0.728032
16763_11_LECT2_LECT2	ebi-a-GCST90018917	Systemic lupus erythematosus	LECT2	MR Egger	2.1209	9	0.989408
16763_11_LECT2_LECT2	ebi-a-GCST90018917	Systemic lupus erythematosus	LECT2	Inverse variance weighted	2.15233	10	0.995034
6411_58_DEFB135_DB135	ebi-a-GCST90018917	Systemic lupus erythematosus	DEFB135	MR Egger	0.407963	1	0.523005
6411_58_DEFB135_DB135	ebi-a-GCST90018917	Systemic lupus erythematosus	DEFB135	Inverse variance weighted	0.408433	2	0.815286
10842_7_GCNT4_GCNT4	ebi-a-GCST90018917	Systemic lupus erythematosus	GCNT4	MR Egger	1.37563	3	0.711258
10842_7_GCNT4_GCNT4	ebi-a-GCST90018917	Systemic lupus erythematosus	GCNT4	Inverse variance weighted	2.02977	4	0.730283
2431_17_CTSG_Cathepsin_G	ebi-a-GCST90018917	Systemic lupus erythematosus	CTSG	MR Egger	0.880893	2	0.643749
2431_17_CTSG_Cathepsin_G	ebi-a-GCST90018917	Systemic lupus erythematosus	CTSG	Inverse variance weighted	0.929237	3	0.818367
12396_19_HIBCH_HIBCH	ebi-a-GCST90018917	Systemic lupus erythematosus	HIBCH	MR Egger	0.379928	1	0.537642
12396_19_HIBCH_HIBCH	ebi-a-GCST90018917	Systemic lupus erythematosus	HIBCH	Inverse variance weighted	0.712221	2	0.700395
6360_7_DEFB128_DB128	ebi-a-GCST90018917	Systemic lupus erythematosus	DEFB128	MR Egger	0.0148871	1	0.902889
6360_7_DEFB128_DB128	ebi-a-GCST90018917	Systemic lupus erythematosus	DEFB128	Inverse variance weighted	0.127661	2	0.938164
6385_63_VWA1_VWA1	ebi-a-GCST90018917	Systemic lupus erythematosus	VWA1	MR Egger	6.64283	10	0.758678
6385_63_VWA1_VWA1	ebi-a-GCST90018917	Systemic lupus erythematosus	VWA1	Inverse variance weighted	11.3459	11	0.414756
6366_38_TXNDC15_TXD15	ebi-a-GCST90018917	Systemic lupus erythematosus	TXNDC15	MR Egger	14.2384	18	0.713422
6366_38_TXNDC15_TXD15	ebi-a-GCST90018917	Systemic lupus erythematosus	TXNDC15	Inverse variance weighted	14.3847	19	0.760823
8589_13_CDCP1_CDCP1	ebi-a-GCST90018917	Systemic lupus erythematosus	CDCP1	MR Egger	3.05089	3	0.383845
8589_13_CDCP1_CDCP1	ebi-a-GCST90018917	Systemic lupus erythematosus	CDCP1	Inverse variance weighted	3.69581	4	0.448736
8969_49_CD14_CD14	ebi-a-GCST90018917	Systemic lupus erythematosus	CD14	MR Egger	2.48954	2	0.288008
8969_49_CD14_CD14	ebi-a-GCST90018917	Systemic lupus erythematosus	CD14	Inverse variance weighted	2.60187	3	0.457162
9557_5_MANSC1_MANS1	ebi-a-GCST90018917	Systemic lupus erythematosus	MANSC1	MR Egger	5.08358	17	0.997525
9557_5_MANSC1_MANS1	ebi-a-GCST90018917	Systemic lupus erythematosus	MANSC1	Inverse variance weighted	6.05895	18	0.995952
15511_37_NPTXR_NPTXR	ebi-a-GCST90018917	Systemic lupus erythematosus	NPTXR	MR Egger	10.2049	8	0.250939
15511_37_NPTXR_NPTXR	ebi-a-GCST90018917	Systemic lupus erythematosus	NPTXR	Inverse variance weighted	10.5544	9	0.307492
14002_18_DOCK9_DOCK9	ebi-a-GCST90018917	Systemic lupus erythematosus	DOCK9	MR Egger	0.206466	1	0.649551
14002_18_DOCK9_DOCK9	ebi-a-GCST90018917	Systemic lupus erythematosus	DOCK9	Inverse variance weighted	0.277497	2	0.870447
12580_7_PSMB5_PSB5	ebi-a-GCST90018917	Systemic lupus erythematosus	PSMB5	MR Egger	0.0248755	1	0.874678
12580_7_PSMB5_PSB5	ebi-a-GCST90018917	Systemic lupus erythematosus	PSMB5	Inverse variance weighted	0.246495	2	0.884045
9012_1_PRPF6_PRP6	ebi-a-GCST90018917	Systemic lupus erythematosus	PRPF6	MR Egger	0.928246	1	0.335319
9012_1_PRPF6_PRP6	ebi-a-GCST90018917	Systemic lupus erythematosus	PRPF6	Inverse variance weighted	1.08632	2	0.58091
15460_9_DPP4_CD26	ebi-a-GCST90018917	Systemic lupus erythematosus	DPP4	MR Egger	1.50401	2	0.47142
15460_9_DPP4_CD26	ebi-a-GCST90018917	Systemic lupus erythematosus	DPP4	Inverse variance weighted	1.56216	3	0.668001
6357_83_CELA3B_ELA3B	ebi-a-GCST90018917	Systemic lupus erythematosus	CELA3B	MR Egger	0.0095234	1	0.92226
6357_83_CELA3B_ELA3B	ebi-a-GCST90018917	Systemic lupus erythematosus	CELA3B	Inverse variance weighted	0.375234	2	0.828932
17742_2_RRAS_RRAS	ebi-a-GCST90018917	Systemic lupus erythematosus	RRAS	MR Egger	3.03797	3	0.385808
17742_2_RRAS_RRAS	ebi-a-GCST90018917	Systemic lupus erythematosus	RRAS	Inverse variance weighted	4.62765	4	0.327679
10938_13_CD58_sLFA_3	ebi-a-GCST90018917	Systemic lupus erythematosus	CD58	MR Egger	0.454028	1	0.500428
10938_13_CD58_sLFA_3	ebi-a-GCST90018917	Systemic lupus erythematosus	CD58	Inverse variance weighted	1.06168	2	0.588111
17456_53_GOLM1_GOLM1	ebi-a-GCST90018917	Systemic lupus erythematosus	GOLM1	MR Egger	12.2396	12	0.426633
17456_53_GOLM1_GOLM1	ebi-a-GCST90018917	Systemic lupus erythematosus	GOLM1	Inverse variance weighted	13.586	13	0.403628
6234_74_VIT_VITRN	ebi-a-GCST90018917	Systemic lupus erythematosus	VIT	MR Egger	5.03166	6	0.539759
6234_74_VIT_VITRN	ebi-a-GCST90018917	Systemic lupus erythematosus	VIT	Inverse variance weighted	5.25856	7	0.628443
15437_11_RAMP3_RAMP3	ebi-a-GCST90018917	Systemic lupus erythematosus	RAMP3	MR Egger	0.9928	1	0.319059
15437_11_RAMP3_RAMP3	ebi-a-GCST90018917	Systemic lupus erythematosus	RAMP3	Inverse variance weighted	0.998785	2	0.606899
10731_10_HS3ST5_HS3S5	ebi-a-GCST90018917	Systemic lupus erythematosus	HS3ST5	MR Egger	1.73911	3	0.628274
10731_10_HS3ST5_HS3S5	ebi-a-GCST90018917	Systemic lupus erythematosus	HS3ST5	Inverse variance weighted	1.74159	4	0.78315
